# Supplementary material for: Operative Workflow from CT to 3D Printing of the Heart: Opportunities and Challenges
Source: Bioengineering (Basel). 2021 Sep 22;8(10):130. doi: 10.3390/bioengineering8100130 (PMC8533410; doi:10.3390/bioengineering8100130)
Supplement: Supplementary file 1 [file bioengineering-08-00130-s001.zip]

Archive with 1 entries (1 files):
- bioengineering-1343539-supplementary.stl
